# Supplementary material for: No observed effect on brain vasculature of Alzheimer’s disease-related mutations in the zebrafish presenilin 1 gene
Source: Mol Brain. 2021 Jan 25;14:22. doi: 10.1186/s13041-021-00734-5 (PMC7831246; doi:10.1186/s13041-021-00734-5)
Supplement: Supplementary file 2 — Additional file 2. Quantified values used to produce the graphs in Fig. 1. [file 13041_2021_734_MOESM2_ESM.csv]

Fish	psen1 genotype	Sibship	Age	Volume of telencephalon (um3)	Filament Surface Area (um2)	Filament Mean Diameter (um)	Straightness	Volume_Filament (um3)	Filament total length (um)	Volume Filament/Volume telencephalon	Filament length/ volume telencephalon	Filament Surface Area / volume telencephalon
1	WT	Q96_K97del	6m	1.28E+09	1.28E+07	7.62277	0.928176	3.03E+07	565558	2.37E-02	4.42E-04	1.00E-02
2	Q96_K97del/+	Q96_K97del	6m	1.18E+09	6.88E+06	6.87537	0.870048	1.89E+07	234350	1.60E-02	1.99E-04	5.83E-03
3	WT	Q96_K97del	6m	1.17E+09	1.10E+07	8.19609	0.906575	2.80E+07	355923	2.39E-02	3.04E-04	9.40E-03
4	WT	Q96_K97del	6m	9.95E+08	3.61E+06	10.7214	0.954123	9.59E+06	110748	9.64E-03	1.11E-04	3.63E-03
5	Q96_K97del/+	Q96_K97del	6m	3.32E+09	1.14E+07	7.80395	0.920862	2.96E+07	361094	8.92E-03	1.09E-04	3.43E-03
6	WT	Q96_K97del	6m	1.24E+09	1.82E+07	8.90959	0.961172	5.16E+07	536700	4.16E-02	4.33E-04	1.47E-02
7	Q96_K97del/+	Q96_K97del	6m	1.35E+09	8.96E+06	9.98147	0.858033	3.14E+07	217734	2.33E-02	1.61E-04	6.64E-03
8	Q96_K97del/+	Q96_K97del	6m	1.55E+09	1.60E+07	9.92875	0.946947	4.86E+07	483435	3.14E-02	3.12E-04	1.03E-02
9	K97Gfs/+	K97fs	6m	1.19E+09	5.45E+06	6.11842	0.880523	1.11E+07	221799	9.33E-03	1.86E-04	4.58E-03
10	K97Gfs/+	K97fs	6m	1.04E+09	7.77E+06	5.58275	0.874878	1.50E+07	340921	1.44E-02	3.28E-04	7.47E-03
11	WT	K97fs	6m	8.85E+08	7.45E+06	4.71564	0.910018	1.13E+07	457004	1.28E-02	5.16E-04	8.42E-03
12	WT	K97fs	6m	1.08E+09	4.92E+06	6.73258	0.828775	1.16E+07	173943	1.07E-02	1.61E-04	4.56E-03
13	K97Gfs/+	K97fs	6m	1.04E+09	6.92E+06	7.22973	0.825136	1.75E+07	232897	1.68E-02	2.24E-04	6.65E-03
14	WT	K97fs	6m	1.30E+09	1.94E+07	7.97255	0.951387	4.75E+07	712102	3.66E-02	5.48E-04	1.50E-02
15	WT	K97fs	6m	5.46E+09	1.23E+07	8.69317	0.909029	3.22E+07	400208	5.90E-03	7.33E-05	2.25E-03
16	K97Gfs/+	K97fs	6m	1.20E+09	6.90E+06	7.13059	0.851161	1.56E+07	256448	1.30E-02	2.14E-04	5.75E-03
17	WT	K97fs	24m	1.54E+09	6.33E+06	7.04213	0.840016	1.44E+07	227830	9.38E-03	1.48E-04	4.12E-03
18	WT	K97fs	24m	9.48E+08	6.74E+06	7.68011	0.852255	1.73E+07	222034	1.83E-02	2.34E-04	7.11E-03
19	K97Gfs/+	K97fs	24m	8.14E+08	5.00E+06	7.52866	0.837271	1.23E+07	168211	1.51E-02	2.07E-04	6.14E-03
20	WT	K97fs	24m	8.66E+08	3.76E+06	7.943	0.831428	9.50E+06	124085	1.10E-02	1.43E-04	4.34E-03
21	WT	K97fs	24m	2.24E+09	2.29E+07	9.48975	0.887368	6.36E+07	701088	2.84E-02	3.13E-04	1.02E-02
22	K97Gfs/+	K97fs	24m	9.54E+08	8.59E+06	7.93142	0.83889	2.19E+07	279922	2.30E-02	2.93E-04	9.00E-03
23	K97Gfs/+	K97fs	24m	1.07E+09	7.98E+06	8.46945	0.865801	2.01E+07	268798	1.89E-02	2.52E-04	7.47E-03
24	K97Gfs/+	K97fs	24m	8.39E+08	1.50E+07	8.06279	0.879788	3.66E+07	520355	4.37E-02	6.21E-04	1.79E-02
25	Q96_K97del/+	Q96_K97del	24m	1.91E+09	2.04E+07	10.2058	0.876328	6.85E+07	517174	3.59E-02	2.71E-04	1.07E-02
26	Q96_K97del/+	Q96_K97del	24m	1.92E+09	1.78E+07	7.19465	0.859839	3.89E+07	673574	2.03E-02	3.51E-04	9.30E-03
27	Q96_K97del/+	Q96_K97del	24m	1.47E+09	1.06E+07	8.30476	0.830933	2.61E+07	351444	1.77E-02	2.39E-04	7.24E-03
28	WT	Q96_K97del	24m	5.02E+08	4.56E+06	8.9164	0.918854	1.10E+07	156429	2.19E-02	3.12E-04	9.09E-03
29	WT	Q96_K97del	24m	1.77E+09	1.21E+07	7.77516	0.84762	2.96E+07	409636	1.67E-02	2.31E-04	6.80E-03
30	WT	Q96_K97del	24m	1.30E+09	1.30E+07	7.44828	0.856527	3.14E+07	451659	2.42E-02	3.48E-04	1.00E-02
